# Supplementary material for: Effects of orally administered galacto-oligosaccharides on immunological parameters in foals: a pilot study
Source: BMC Vet Res. 2014 Nov 19;10:278. doi: 10.1186/s12917-014-0278-4 (PMC4241218; doi:10.1186/s12917-014-0278-4)
Supplement: Additional file 1: — Investigated blood and colostrum parameters in individual foals and corresponding mares. Included parameters are white blood cell counts (leukocytes, lymphocytes, mature granulocytes) and protein electrophoresis (total protein, albumin, α-, β-, γ-globulins) for blood samples, and immunoglobulin subtypes (IgA, IgM, IgG(a), IgG(b), IgG(T)) for blood and colostrum samples. [file 12917_2014_278_MOESM1_ESM.xls]

## Sheet: Hematocrit
	Hematocrit		Hematocrit (L/L)
			foal age (days)
	Foal	Group	0	1	7	14	21	28	42	56	70	84	98
	A	control	0.44	0.43	0.35	0.34	0.32	0.31	0.4	0.31	0.4	0.34	0.32
	B	control	0.5	0.46	0.48	0.46	0.43	0.4	0.33	0.38	0.36	0.34	0.36
	C	GOS	0.43	0.42	0.37	0.34	0.36	0.32	0.32	0.3	0.35	0.32	0.3
	D	GOS	0.42	0.37	0.39	0.34	0.27	0.29	0.31	0.33	0.37	0.38	0.38
	E	control	0.46	0.37	0.41	0.35	0.37	0.3	0.22	0.27	0.24	0.28	0.36
	F	GOS	0.47	0.41	0.41	0.37	0.33	0.29	0.29	0.28	0.34	0.32	0.35
	G	GOS	0.48	0.45	0.36	0.35	0.35	0.38	0.3	0.33	0.37	0.32	0.38
	H	control	0.41	0.38	0.32	0.31	0.28	0.29	0.27	0.32	0.28	0.32	0.32
	I	GOS	0.43	0.38	0.33	0.32	0.32	0.3	0.31	0.32	0.34	0.38	0.37
	J	GOS	0.46	0.45	0.45	0.4	0.35	0.34	0.3	0.32	0.34	0.35	0.32

## Sheet: Leukocytes
	Leukocytes		Leukocytes (*109/L)
			foal age (days)
	Foal	Group	0	1	7	14	21	28	42	56	70	84	98
	A	control	6.2	6.2	5.7	9.1	7.6	6.2	7.3	8.7	10.2	9.6	12.7
	B	control	6.9	9.2	12.6	8.2	13.5	15.6	11.2	14.9	14.6	12.6	20.2
	C	GOS	6.6	4.9	4.8	9.4	9	10.2	9	10.7	15.3	10.3	20.6
	D	GOS	7.6	9.8	10.4	6.3	8	9.2	10.5	16.4	10.4	16.9	15.8
	E	control	5.7	9.6	18.3	12.9	10.9	10.4	12.1	9.2	12.3	15.6	14.8
	F	GOS	5.4	5	10.7	8.6	8.3	4.2	6.8	11.2	11.2	11.2	7.9
	G	GOS	8	7.9	10.2	9.9	13.1	12.8	8	10.4	13.4	13.6	16.2
	H	control	5.5	5.5	10.6	8.7	9.8	6.9	10	15.1	9.5	20.1	16.5
	I	GOS	5.8	4.6	5.3	9.8	10.6	7.3	13	14	9.5	18.3	13.4
	J	GOS	7.8	2.8	6.7	5	7.6	6.1	11	13.9	16.3	11.8	10

## Sheet: Lymphocytes
	Lymphocytes		Lymphocytes (*109/L)
			foal age (days)
	Foal	Group	0	1	7	14	21	28	42	56	70	84	98
	A	control	1.4	3.5	1.9	2	2.3	2.5	2.4	3.4	4.7	5.1	5.4
	B	control	1.1	7.5	3.3	2.8	3.7	4.1	4.2	5.5	5.4	9.5	9.1
	C	GOS	2.2	1.8	2.2	1.8	4.9	3.6	3.5	5	13.3	5.9	10.3
	D	GOS	4.7	0.4	3.5	4	2.4	3	3.4	3.9	5.3	5.2	7.1
	E	control	1.5	3	2.2	6.2	1.4	3.6	2.7	4.3	3.2	5.6	7.5
	F	GOS	1.8	1.8	4.9	2.6	3.2	2.4	2.2	4.9	5.6	7.5	5.5
	G	GOS	2.5	3.8	2.5	2.9	2.9	3	2.8	4.1	7.9	4.5	8.8
	H	control	2.7	1.2	2.6	3.9	3	3	2.5	5.3	5.8	5.2	9.4
	I	GOS	2.3	0.8	2	3	2.3	1.9	2.2	6.4	3.2	4.2	3.1
	J	GOS	1.7	1.3	2	1.4	3.3	2.5	2.3	4.4	7.7	4	5.1

## Sheet: Mature granulocytes
	Mature granulocytes		Mature granulocytes (*109/L)
			foal age (days)
	Foal	Group	0	1	7	14	21	28	42	56	70	84	98
	A	control	4.6	2.6	3.5	6.3	4.7	3.4	4.3	4.3	4.7	3.6	6.2
	B	control	5.8	0.9	8.8	4.9	8.9	10.5	5.2	7.8	7.8	2.8	9.6
	C	GOS	4.2	3	2.4	7.2	3.4	5.7	4.7	4.5	1.8	3.7	9.7
	D	GOS	3	9.1	6.4	2	4.7	5.4	6	10.6	3.9	10.7	7.8
	E	control	3.6	5.2	15.4	5.9	8.6	6.1	9.5	4.8	6.6	8.8	6.2
	F	GOS	3.3	2.8	5.2	5.1	4.4	1.5	3.8	5.2	3.9	3.1	2.2
	G	GOS	5.3	3.9	6.9	5.8	9.3	9	4.4	5.5	5.4	8.1	6.8
	H	control	2.6	4.2	7.8	4	5.8	3.2	6.2	7.5	3.6	13	6.8
	I	GOS	3.2	3.4	2.5	6.1	7.7	4.7	9.8	7.1	5.3	12.4	8.9
	J	GOS	6	1.5	4.2	3.5	4.2	3.1	7.4	8.7	8.2	7.4	4.1

## Sheet: Total protein
	Total protein		Total protein (g/L)
			foal age (days)
	Foal	Group	0	1	7	14	21	28	42	56	70	84	98
	A	control	39	48	49	48	46	48	49	50	54	56	53
	B	control	40	42	46	46	48	49	50	54	56	52	63
	C	GOS	40	45	44	47	50	48	58	59	57	53	54
	D	GOS	45	46	48	48	46	50	48	55	61	62	58
	E	control	42	39	41	46	43	48	52	53	56	54	58
	F	GOS	39	44	44	45	44	48	51	54	60	61	61
	G	GOS	43	60	56	60	59	60	56	52	53	53	56
	H	control	41	60	50	54	53	53	55	58	56	65	65
	I	GOS	44	42	44	47	46	47	51	56	57	61	68
	J	GOS	50	54	54	51	52	54	56	57	60	66	65

## Sheet: Albumin
	Albumin		Albumin (g/L)												Albumin		Albumin (%)
			foal age (days)														foal age (days)
	Foal	Group	0	1	7	14	21	28	42	56	70	84	98		Foal	Group	0	1	7	14	21	28	42	56	70	84	98
	A	control	30.19	30.19	29.69	27.74	26.59	27.74	27	25	29	28.78	27.03		A	control	77.4103	62.8958	60.5918	57.7917	57.8043	57.7917	55.102	50	53.7037	51.3929	51
	B	control	30.84	30.58	30.96	29.26	29.62	29.99	27.25	27.27	28.67	26.68	30.3		B	control	77.1	72.8095	67.3043	63.6087	61.7083	61.2041	54.5	50.5	51.1964	51.3077	48.0952
	C	GOS	30.84	30.51	27.9	28.86	29.2	27.65	29.41	28.03	30.67	28.67	28.57		C	GOS	77.1	67.8	63.4091	61.4043	58.4	57.6042	50.7069	47.5085	53.807	54.0943	52.9074
	D	GOS	28.39	28.93	27.02	25.39	24.24	24.05	24.77	25.96	30.81	28.02	29.99		D	GOS	63.0889	62.8913	56.2917	52.8958	52.6957	48.1	51.6042	47.2	50.5082	45.1935	51.7069
	E	control	31.04	27.89	25.87	27.6	25.16	27.17	24.23	23.59	26.66	23	29.75		E	control	73.9048	71.5128	63.0976	60	58.5116	56.6042	46.5962	44.5094	47.6071	42.5926	51.2931
	F	GOS	29.13	27.32	26.09	25.47	25.21	25.87	27.59	25.7	30.06	30.56	31.54		F	GOS	74.6923	62.0909	59.2955	56.6	57.2955	53.8958	54.098	47.5926	50.1	50.0984	51.7049
	G	GOS	33.41	35.94	32.26	31.38	32.16	32.04	29.79	29.38	29.57	29.73	30.02		G	GOS	77.6977	59.9	57.6071	52.3	54.5085	53.4	53.1964	56.5	55.7925	56.0943	53.6071
	H	control	29.85	32.1	25.35	26.08	27.35	28.04	25.19	26.27	27.72	29.06	32.18		H	control	72.8049	53.5	50.7	48.2963	51.6038	52.9057	45.8	45.2931	49.5	44.7077	49.5077
	I	GOS	32.6	29.95	27.02	28.06	28.15	28.01	27.64	30.13	30.38	31.35	27.13		I	GOS	74.0909	71.3095	61.4091	59.7021	61.1957	59.5957	54.1961	53.8036	53.2982	51.3934	39.8971
	J	GOS	32.4	33.37	32.51	28.71	30.73	31.59	26.71	29.01	32.22	33.13	30.09		J	GOS	64.8	61.7963	60.2037	56.2941	59.0962	58.5	47.6964	50.8947	53.7	50.197	46.2923

## Sheet: Alpha-1 globulins
	α-1 globulins		α-1 globulins (g/L)												α-1 globulins		α-1 globulins (% of total protein concentration)
			foal age (days)														foal age (days)
	Foal	Group	0	1	7	14	21	28	42	56	70	84	98		Foal	Group	0	1	7	14	21	28	42	56	70	84	98
	A	control	0.39	0.48	0.83	0.72	0.78	0.96	0.88	0.9	0.92	1.01	0.95		A	control	1	1	1.69388	1.5	1.69565	2	1.79592	1.8	1.7037	1.80357	1.79245
	B	control	0.48	0.34	0.51	0.74	0.72	0.69	0.6	0.65	0.56	0.68	0.76		B	control	1.2	0.809524	1.1087	1.6087	1.5	1.40816	1.2	1.2037	1	1.30769	1.20635
	C	GOS	0.4	0.4	0.62	0.8	0.9	0.82	0.93	1.12	0.8	0.85	0.81		C	GOS	1	0.888889	1.40909	1.70213	1.8	1.70833	1.60345	1.89831	1.40351	1.60377	1.5
	D	GOS	0.27	0.32	0.58	0.77	0.64	0.65	1.39	0.71	0.73	0.81	0.7		D	GOS	0.6	0.695652	1.20833	1.60417	1.3913	1.3	2.89583	1.29091	1.19672	1.30645	1.2069
	E	control	0.38	0.27	0.49	0.64	0.65	0.91	0.83	0.95	0.84	0.97	0.87		E	control	0.904762	0.692308	1.19512	1.3913	1.51163	1.89583	1.59615	1.79245	1.5	1.7963	1.5
	F	GOS	0.55	0.62	0.79	0.94	0.97	1.2	1.02	1.13	1.14	1.22	1.16		F	GOS	1.41026	1.40909	1.79545	2.08889	2.20455	2.5	2	2.09259	1.9	2	1.90164
	G	GOS	0.34	0.42	0.67	0.72	0.71	0.84	0.78	0.73	0.58	0.8	0.84		G	GOS	0.790698	0.7	1.19643	1.2	1.20339	1.4	1.39286	1.40385	1.09434	1.50943	1.5
	H	control	0.33	0.42	0.55	0.7	0.74	0.8	0.83	0.81	0.84	0.98	0.98		H	control	0.804878	0.7	1.1	1.2963	1.39623	1.50943	1.50909	1.39655	1.5	1.50769	1.50769
	I	GOS	0.35	0.34	0.57	0.61	0.69	0.89	0.82	0.78	0.86	0.85	0.88		I	GOS	0.795455	0.809524	1.29545	1.29787	1.5	1.89362	1.60784	1.39286	1.50877	1.39344	1.29412
	J	GOS	0.45	0.54	0.76	0.71	0.73	0.76	0.9	0.8	0.9	1.25	0.98		J	GOS	0.9	1	1.40741	1.39216	1.40385	1.40741	1.60714	1.40351	1.5	1.89394	1.50769

## Sheet: Alpha-2 globulins
	α-2 globulins		α-2 globulins (g/L)												α-2 globulins		α-2 globulins (% of total protein concentration)
			foal age (days)														foal age (days)
	Foal	Group	0	1	7	14	21	28	42	56	70	84	98		Foal	Group	0	1	7	14	21	28	42	56	70	84	98
	A	control	4.6	5.33	6.86	8.45	8.56	9.12	10.24	12.5	12.42	12.71	12.08		A	control	11.7949	11.1042	14	17.6042	18.6087	19	20.898	25	23	22.6964	22.7925
	B	control	3.92	4.28	6.39	7.82	8.98	8.87	11.15	12.42	11.37	10.5	14.3		B	control	9.8	10.1905	13.8913	17	18.7083	18.102	22.3	23	20.3036	20.1923	22.6984
	C	GOS	3.88	4.73	5.98	6.91	8.4	8.64	12.64	13.22	11	9.75	10.53		C	GOS	9.7	10.5111	13.5909	14.7021	16.8	18	21.7931	22.4068	19.2982	18.3962	19.5
	D	GOS	5.31	5.7	7.44	8.98	9.2	12.9	9.98	13.2	12.38	13.89	12.59		D	GOS	11.8	12.3913	15.5	18.7083	20	25.8	20.7917	24	20.2951	22.4032	21.7069
	E	control	5.33	4.6	8.08	9.71	9.8	11.23	14.35	14.95	12.43	15.61	12.06		E	control	12.6905	11.7949	19.7073	21.1087	22.7907	23.3958	27.5962	28.2075	22.1964	28.9074	20.7931
	F	GOS	4.72	4.8	5.76	7.47	7.35	9.41	9.13	12.26	11.4	11.65	11.65		F	GOS	12.1026	10.9091	13.0909	16.6	16.7045	19.6042	17.902	22.7037	19	19.0984	19.0984
	G	GOS	4.77	5.82	7.22	11.64	11.27	12.12	11.31	9.15	9.96	9.54	11.31		G	GOS	11.093	9.7	12.8929	19.4	19.1017	20.2	20.1964	17.5962	18.7925	18	20.1964
	H	control	4.84	6.36	6.55	10.26	9.17	8.43	13.31	13.69	11.37	14.88	14.04		H	control	11.8049	10.6	13.1	19	17.3019	15.9057	24.2	23.6034	20.3036	22.8923	21.6
	I	GOS	3.92	4.16	7	8.88	7.77	8.13	10.66	10.3	10.43	11.96	15.64		I	GOS	8.90909	9.90476	15.9091	18.8936	16.8913	17.2979	20.902	18.3929	18.2982	19.6066	23
	J	GOS	5.45	5.72	6.64	7.55	7.8	9.02	13.55	11.74	10.44	13.66	13.19		J	GOS	10.9	10.5926	12.2963	14.8039	15	16.7037	24.1964	20.5965	17.4	20.697	20.2923

## Sheet: Beta-1 globulins
	β-1 globulins		β-1 globulins (g/L)												β-1 globulins		β-1 globulins (% of total protein concentration)
			foal age (days)														foal age (days)
	Foal	Group	0	1	7	14	21	28	42	56	70	84	98		Foal	Group	0	1	7	14	21	28	42	56	70	84	98
	A	control	1.56	3.36	2.4	2.59	2.3	2.4	2.35	2.65	2.48	2.69	2.6		A	control	4	7	4.89796	5.39583	5	5	4.79592	5.3	4.59259	4.80357	4.90566
	B	control	3.72	4.33	5.06	5.15	5.38	5.39	5.65	6.05	6.27	5.82	7.06		B	control	9.3	10.3095	11	11.1957	11.2083	11	11.3	11.2037	11.1964	11.1923	11.2063
	C	GOS	2.72	3.69	3.56	3.67	3.9	3.84	4.58	5.02	4.28	3.76	3.94		C	GOS	6.8	8.2	8.09091	7.80851	7.8	8	7.89655	8.50847	7.50877	7.09434	7.2963
	D	GOS	3.15	3.5	4.08	4.13	4.19	3.95	3.84	4.23	4.51	4.9	4		D	GOS	7	7.6087	8.5	8.60417	9.1087	7.9	8	7.69091	7.39344	7.90323	6.89655
	E	control	3.86	4.45	4.55	5.2	4.86	5.38	6.5	5.41	5.82	5.35	5.34		E	control	9.19048	11.4103	11.0976	11.3043	11.3023	11.2083	12.5	10.2075	10.3929	9.90741	9.2069
	F	GOS	3.67	4.53	4.66	5.4	6.25	6.82	7.09	6.26	7.02	6.77	6.53		F	GOS	9.41026	10.2955	10.5909	12	14.2045	14.2083	13.902	11.5926	11.7	11.0984	10.7049
	G	GOS	3.61	5.28	5.66	7.2	7.43	7.8	7.11	5.88	5.83	5.41	5.6		G	GOS	8.39535	8.8	10.1071	12	12.5932	13	12.6964	11.3077	11	10.2075	10
	H	control	3.81	5.88	5.3	6.05	6.36	6.94	7.09	7.02	6.38	7.73	6.5		H	control	9.29268	9.8	10.6	11.2037	12	13.0943	12.8909	12.1034	11.3929	11.8923	10
	I	GOS	3.83	4.28	4.8	5.45	5.89	5.73	6.12	6.27	6.38	7.38	6.6		I	GOS	8.70455	10.1905	10.9091	11.5957	12.8043	12.1915	12	11.1964	11.193	12.0984	9.70588
	J	GOS	4.65	5.45	5.24	5.97	5.93	6.26	6.5	6.04	6.24	6.2	6.43		J	GOS	9.3	10.0926	9.7037	11.7059	11.4038	11.5926	11.6071	10.5965	10.4	9.39394	9.89231

## Sheet: Beta-2 globulins
	β-2 globulins		β-2 globulins (g/L)												β-2 globulins		β-2 globulins (% of total protein concentration)
			foal age (days)														foal age (days)
	Foal	Group	0	1	7	14	21	28	42	56	70	84	98		Foal	Group	0	1	7	14	21	28	42	56	70	84	98
	A	control	1.79	4.61	5.44	5.33	5.7	5.66	6.08	6.25	6.16	7.22	6.78		A	control	4.58974	9.60417	11.102	11.1042	12.3913	11.7917	12.4082	12.5	11.4074	12.8929	12.7925
	B	control	0.76	1.26	1.98	2.25	2.21	2.55	3	3.83	4.2	3.69	5.29		B	control	1.9	3	4.30435	4.8913	4.60417	5.20408	6	7.09259	7.5	7.09615	8.39683
	C	GOS	1.84	3.11	3.87	4.7	5.5	5.14	6.26	7.43	5.59	5.46	5.51		C	GOS	4.6	6.91111	8.79545	10	11	10.7083	10.7931	12.5932	9.80702	10.3019	10.2037
	D	GOS	4.5	4.23	5.38	6.1	5.47	6	4.99	6.43	7.02	8.68	6.09		D	GOS	10	9.19565	11.2083	12.7083	11.8913	12	10.3958	11.6909	11.5082	14	10.5
	E	control	0.88	1.09	1.44	2.16	1.81	2.06	3.8	3.98	4.2	4.21	4.06		E	control	2.09524	2.79487	3.5122	4.69565	4.2093	4.29167	7.30769	7.50943	7.5	7.7963	7
	F	GOS	0.66	2.99	3.08	3.51	2.46	2.74	2.96	4.05	4.62	5.19	4.88		F	GOS	1.69231	6.79545	7	7.8	5.59091	5.70833	5.80392	7.5	7.7	8.5082	8
	G	GOS	0.65	4.86	4.48	4.86	3.95	4.08	4.03	3.28	3.5	3.6	3.92		G	GOS	1.51163	8.1	8	8.1	6.69492	6.8	7.19643	6.30769	6.60377	6.79245	7
	H	control	1.03	5.88	4.75	5.08	4.66	4.19	4.84	4.93	4.42	6.05	4.94		H	control	2.5122	9.8	9.5	9.40741	8.79245	7.90566	8.8	8.5	7.89286	9.30769	7.6
	I	GOS	1.72	2.69	2.64	2.4	2.12	2.54	3.11	4.2	4.56	4.45	8.7		I	GOS	3.90909	6.40476	6	5.10638	4.6087	5.40426	6.09804	7.5	8	7.29508	12.7941
	J	GOS	3.45	4.54	4.97	4.08	3.54	3.4	4.48	4.73	5.04	5.28	7.54		J	GOS	6.9	8.40741	9.2037	8	6.80769	6.2963	8	8.29825	8.4	8	11.6

[truncated: 6 more sheets: Gamma globulins, IgA, IgM, IgG(a), IgG(b), IgG(T)]
